# Supplementary material for: Increased Bioplastic Production with an RNA Polymerase Sigma Factor SigE during Nitrogen Starvation in Synechocystis sp. PCC 6803
Source: DNA Res. 2013 Jul 15;20(6):525–35. doi: 10.1093/dnares/dst028 (PMC3859321; doi:10.1093/dnares/dst028)
Supplement: Supplementary Data [file supp_dst028_dst028supp_table2.xlsx]

## Sheet: Sheet1
Table S2. Statistical analysis, evaluated by StatPlus:MacLE (P-value)
P values were determined by paired two-tailed t-tests between GT and GOX50 data.
Significant differences (95% confidence) are highlighted in yellow.
Figure 2
A Quantitative real-time PCR	+N	-N 2hours	-N 4hours
PhaA	0.0783905	0.990253	0.162858
PhaB	0.324208	0.259506	0.481995
PhaC	0.0487382	0.884288	0.0272382
PhaE	0.000299482	0.435403	0.0436955
B Quantitative real-time PCR	+N	-N 2hours	-N 4hours
GlgXslr0237	0.0153281	0.503269	0.1743
GlgXslr1857	0.00225669	0.00340724	0.00726109
GlgPsll1356	0.00918075	0.224913	0.524014
GlgPslr1357	0.0659478	0.00104036	0.0255385
C Quantitative real-time PCR	+N	-N 2hours	-N 4hours
zwf	0.00316867	0.0129715	0.0402702
opcA	0.000416378	0.383371	0.0324937
gnd	0.00259715	0.0108148	0.52485
tal	0.00379732	0.045336	0.447812
Figure 3
Glycogen amounts	+N	-N 1day	-N 3days
	0.0164	0.1093	0.7572
Immunoblotting	+N	-N 1day	-N 3days
GlgXslr0237	0.000425789	0.000559767	0.000759686
GlgXslr1857	0.129539	0.275483	0.0163413
GlgPsll1356	0.0102021	0.00353984	0.000792586
GlgPslr1357	0.0428979	0.0719243	0.0145939
Figure 4
A Immunoblotting	+N	-N 1day	-N 3days
G6PD	0.0020941	0.00783002	0.569449
6PGD	0.000147314	0.00186397	0.000803857
B Enzymatic anctivities	+N	-N 1day	-N 3days
G6PD	0.00695342	0.880192	0.0560337
6PGD	0.000687995	0.000944563	7.69379e-05
Figure 5
A Immunoblotting	+N	-N 1day	-N 3days
PhaA	0.399108	0.0239586	0.00988363
PhaB	0.00795768	0.330038	0.310023
PhaC	0.0108129	0.0112298	0.00129037
PhaE	0.00289781	0.00324966	0.39452
B Immunoblotting	+N	-N 1day	-N 3days
PhaC	0.383371	0.128456	0.492769
PhaE	0.710461	0.0275617	0.801063
Figure 6
PHB amounts	Per 100 ml culture	Per 100mg dried cell weight
A	0.0064	0.0087
B	0.0439	0.0199
Supplemental Figure 1
Quantitative real-time PCR	+N	-N 2hours	-N 4hours
glnB	0.292923	0.00499413	0.0449405
amt1	0.00153607	0.0109693	0.049986
