# Supplementary material for: Increased Bioplastic Production with an RNA Polymerase Sigma Factor SigE during Nitrogen Starvation in Synechocystis sp. PCC 6803
Source: DNA Res. 2013 Jul 15;20(6):525–35. doi: 10.1093/dnares/dst028 (PMC3859321; doi:10.1093/dnares/dst028)
Supplement: Supplementary Data [file supp_dst028_dst028supp_table3.xlsx]

## Sheet: Sheet1
TableS3.	Average				Standard deviation								Number of replicates
Metabolites	GT+N	GT-N1day	GOX50+N	GOX50-N1day	GT+N	GT-N1day	GOX50+N	GOX50-N1day		P-value +N	P-value -N1day		GT+N	GT-N1day	GOX50+N	GOX50-N1day
2-DeoxyG6P	100	34.4208	95.69	46.2187	7.9191	4.0625	21.3919	8.36564		0.722061	0.0272449		5	5	5	5
2-Hydroxyisobutyrate;3-Hydroxybutanoate;2-Hydroxybutyrate *	100	1069.73	279.327	844.832	ND	550.954	122.544	164.17		ND	0.424097		1	5	3	5
2-Isopropylmalate	100	35.5952	133.731	39.8141	25.9486	20.9158	44.8373	7.78293		0.115125	0.717838		5	5	5	5
2,6-Diaminopimelate	100	ND	17.7242	ND	66.6362	ND	ND	ND		ND	ND		2	0	1	0
3-Dehydroshikimate	100	36.4157	120.26	83.86	19.3236	18.2503	56.1663	20.4098		0.470909	0.0715924		5	3	3	2
3-Hydroxypropionate	100	79.172	98.1387	92.6127	44.8256	25.0452	31.918	54.4693		0.859836	0.421499		5	5	5	5
4-NitrophenylP	100	164.027	87.7468	185.7	ND	58.1112	ND	42.2375		ND	ND		1	2	1	2
5-Amino-4-oxovalerate;N-Acetyl-b-Ala *	100	745.851	ND	211.143	ND	322.388	ND	145.656		ND	0.0380489		1	5	0	3
5-Oxohexanoate;4-Methyl-2-oxovalerate;4-Oxohexanoate *	100	1172.32	215.721	370.352	55.5144	462.003	66.3681	92.0992		0.0244837	0.0101093		5	5	4	5
5-OxoPro	100	1365.32	90.4382	1308.14	13.3367	205.516	22.2288	359.74		0.341085	0.736179		5	5	5	5
6P-gluconate	100	128.349	112.962	187.47	27.8628	61.3604	40.3869	27.8727		0.584913	0.13588		5	5	5	5
Acetyl-CoA	100	58.0331	145.663	ND	17.7966	24.2891	29.5975	ND		0.0546863	ND		3	5	5	0
Adenylosuccinate	100	189.792	61.9642	154.435	59.4187	49.2388	28.7759	51.7566		0.16488	0.36503		5	5	5	5
ADP-ribose	100	55.9235	106.622	61.5437	18.6352	22.0381	48.5187	31.7637		0.775733	0.716162		5	5	5	5
AMP	100	92.8111	108.539	69.9772	17.6298	16.3068	30.8208	10.9082		0.659701	0.0204987		5	5	5	5
ATP	100	41.174	144.824	51.3596	51.009	26.868	66.534	31.5804		0.035474	0.674022		5	5	5	5
cAMP	100	130.105	89.8572	42.563	33.1419	106.111	40.4657	14.5901		0.698851	0.126784		4	5	5	5
cis-Aconitate;trans-Aconitate	100	108.302	167.135	82.8871	24.9855	21.2007	33.914	9.8256		0.0346417	0.00984189		5	5	5	5
Citramalate	100	144.585	121.914	119.236	20.4373	19.9543	24.9131	27.1088		0.100446	0.078737		5	5	5	5
Citrate	100	59.9851	139.697	195.392	15.167	9.65664	22.8999	39.2814		0.0414318	0.00165601		5	5	5	5
CMP	100	39.0044	95.6451	12.4898	20.4905	12.4627	23.4295	6.62159		0.593231	0.0100065		5	5	5	5
CTP **	100	37.9184	130.758	37.3547	23.4629	9.1379	37.0583	9.93776		0.0913267	0.934097		5	5	5	5
CTP **	100	39.997	82.0222	30.9919	22.0688	21.3639	38.7037	25.2159		0.224932	0.6472		5	5	5	5
dATP	100	67.6932	153.764	45.9269	27.1762	30.0266	52.9641	24.5906		0.132994	0.28179		5	5	5	4
dCTP	100	43.9652	156.604	57.6381	13.8469	13.2456	55.9732	13.2331		0.132729	0.0958441		5	5	5	5
Deamino-NAD	100	847.65	249.496	3673.15	41.8751	295.242	105.438	1481.96		0.0332282	0.011103		4	5	5	5
dGDP **	100	33.1145	78.3352	420.068	32.9524	14.954	14.2683	873.138		0.232276	0.370902		5	5	5	5
dGDP **	100	42.7035	172.606	80.7315	47.6685	27.7561	43.0591	63.4249		0.0413579	0.0875728		5	5	5	5
dGDP **	100	39.5295	110.222	51.5059	15.9125	15.3667	26.969	9.46844		0.592689	0.0835283		5	5	5	5
dGTP	100	21.8899	198.341	71.2128	49.7606	22.3547	53.5115	63.8039		0.0343598	0.213862		5	5	5	5
DHAP	100	70.7682	106.008	92.802	29.1663	12.1556	22.9358	13.844		0.337349	0.00120868		5	5	5	5
dTTP	100	40.6076	118.37	68.9055	26.8419	6.15491	27.9514	30.3354		0.371104	0.0808887		5	5	5	5
dUTP	100	57.8746	137.713	68.859	36.5648	47.9975	ND	52.0634		ND	0.783757		3	4	1	3
FAD	100	28.3263	124.488	33.0041	17.738	3.8796	27.1984	8.58172		0.168086	0.28597		5	5	5	5
Fumarate **	100	296.046	ND	386.821	42.5927	37.5182	ND	87.2776		ND	0.109555		2	5	0	5
Fumarate **	100	514.923	83.4215	636.478	21.9266	54.04	22.6753	105.268		0.216532	0.104101		5	5	5	5
G1,6P	100	123.672	142.672	194.881	39.1655	41.6813	55.7586	48.9561		0.21753	0.135475		5	5	5	5
G1P;Gal1P *	100	68.3648	112.22	94.0296	8.46009	37.7772	32.0416	30.2238		0.410547	0.0272081		5	5	5	5
G6P;F6P;M6P *	100	70.9555	76.2072	102.308	19.0904	12.8653	12.3188	27.6671		0.0411189	0.0291521		5	5	5	5
GA3	100	93.1976	148.091	160.265	40.8333	51.0095	46.9997	137.448		0.0377773	0.201363		5	5	4	5
GDP	100	22.0811	5.62432	12.1986	28.8474	11.6531	ND	7.7274		ND	0.418603		5	3	1	3
GDP-mannose	100	51.3828	169.429	65.7293	16.53	18.0496	24.0215	19.1715		0.00988346	0.0807334		5	5	5	5
GlcNAc	100	2.44378	100.267	32.6258	30.771	ND	17.9176	15.0576		0.9877	ND		5	1	5	3
Gluconate	100	111.619	103.852	151.557	14.1922	32.6689	19.9541	27.3414		0.632572	0.0324008		5	5	5	5
Gly3P	100	68.8955	123.541	113.455	42.4959	22.2638	26.6175	63.5709		0.126461	0.231994		5	5	5	5
Glycerate	100	84.1249	85.235	82.7577	39.1909	60.5011	29.1469	37.2545		0.21095	0.975485		5	5	5	5
GTP	100	36.1327	197.365	56.6924	33.1861	11.4736	85.5617	24.373		0.0468737	0.135341		5	5	5	4
Heptanoate	100	151.607	116.836	25.5397	103.954	ND	71.208	27.9183		0.731586	ND		4	1	3	3
HMG	100	35.541	99.262	73.969	5.9825	ND	34.1582	ND		0.972481	ND		3	1	5	1
IMP	100	42.867	96.0741	48.2713	8.29082	18.8102	20.2651	4.90619		0.758714	0.583734		5	5	5	5
Isocitrate	100	ND	193.94	ND	19.3638	ND	146.535	ND		0.454751	#DIV/0!		2	0	3	0
Lactate	100	63.4929	104.26	71.8041	24.8224	30.6986	42.3973	18.0069		0.785663	0.677726		5	5	5	5
Malonate	100	ND	554.818	ND	ND	ND	ND	ND		ND	ND		1	0	1	0
Mucate	100	108.351	219.337	30.9379	91.6244	ND	ND	5.45311		ND	ND		2	1	1	2
N-AcetylAsp **	100	115.631	80.4045	198.065	41.8007	17.637	23.5153	62.2105		0.406601	0.0512666		5	5	5	5
N-AcetylAsp **	100	87.0552	113.093	52.2981	54.7221	41.7602	24.1674	26.2649		0.674708	0.0789892		5	5	5	5
N-AcetylGlu	100	251.606	72.2266	206.74	23.6833	44.9378	17.6386	51.9611		0.0921858	0.0301429		5	5	5	5
N-Acetylmuramate	100	89.1651	98.8338	77.369	14.9471	21.9261	28.8882	7.15635		0.937675	0.386436		5	5	5	5
N-BenzyloxycarbonylGly	100	103.477	141.945	139.116	53.9493	61.3348	67.4322	68.9083		0.177279	0.032079		5	5	5	5
N-FormylMet	100	91.5887	35.2088	51.0673	37.8549	42.3526	13.2373	28.4784		0.0144442	0.0775701		5	5	4	5
NAD	100	53.114	136.314	62.8899	26.4167	14.6427	35.866	33.8912		0.0484049	0.554398		5	5	5	5
NADH	100	352.589	231.852	1595.12	16.0135	85.0185	115.784	671.518		0.0611631	0.0135493		3	5	3	5
NADP	100	43.3834	79.5383	31.115	21.9261	10.0808	26.9349	7.27258		0.205364	0.0545139		5	5	5	5
Oxamate	100	56.8823	102.888	47.9937	31.1517	15.3565	41.0127	13.4423		0.903308	0.384785		5	4	5	5
Pantothenate	100	27.2317	ND	12.1274	27.9758	5.76378	ND	ND		ND	ND		5	5	0	1
PEA	100	55.746	118.818	48.7634	13.6886	18.5033	30.7537	14.7492		0.232006	0.600263		5	3	5	4
Phenylpropanoate	100	35.4412	111.726	52.9697	36.4729	9.09915	17.1386	12.1605		0.486361	0.0138975		5	5	5	5
Phosphonoacetate	100	123.24	84.9784	136.781	17.422	24.8328	19.9787	25.0326		0.0723653	0.0318579		5	5	5	5
Phthalate;Terephthalate *	100	669.988	77.9571	235.444	79.2721	93.2417	ND	47.8122		ND	6.37803e-05		2	5	1	5
Quinate	100	29.4253	78.4053	30.4883	16.1401	19.9999	26.7983	20.3463		0.161276	0.944667		5	5	5	3
Raffinose	100	104.199	70.3776	70.5138	20.2461	5.84517	15.6004	14.1874		0.101269	0.00178904		5	5	5	4
Ribu5P;X5P *	100	104.028	146.513	131.258	30.5267	30.0908	22.1126	37.8044		0.0297013	0.245361		5	5	5	5
S7P	100	73.7132	94.0419	83.6953	14.5885	19.1001	14.8857	25.2598		0.540555	0.38206		5	5	5	5
Shikimate	100	80.6743	79.2824	158.59	39.1029	39.9784	16.8876	ND		0.360371	ND		5	5	4	1
T6P;L1P;Suc6'P *	100	4717.88	59.1515	1476.34	37.4226	2188.29	ND	371.028		ND	0.0285028		2	5	1	5
ThiamineP	100	54.587	125.924	42.8931	30.1141	20.4931	62.3836	8.99174		0.447896	0.395966		5	5	5	3
trans-Cinnamate **	100	202.703	95.887	50.2298	34.6434	268.916	143.197	24.7736		0.954186	0.56939		5	2	5	3
trans-Cinnamate **	100	126.069	128.625	77.3672	50.5131	106.635	102.761	49.7926		0.680366	0.449135		3	3	4	4
UDP	100	104.3	118.717	129.756	22.9992	20.0542	23.6544	39.841		0.349195	0.2823		5	5	5	5
UDP-Gal	100	113.762	183.228	239.078	71.5263	46.6701	31.9809	104.491		0.022725	0.0842766		5	5	5	5
UDP-Glc	100	133.277	144.311	485.226	32.0814	46.7635	62.2254	393.881		0.293236	0.109919		5	5	5	5
UDP-glucuronate	100	141.017	155.428	293.115	22.446	37.5693	43.7005	97.9955		0.0109007	0.0228959		5	5	5	5
UTP	100	61.9593	151.696	177.902	36.5311	22.098	31.5396	110.241		0.0501311	0.0590462		5	5	5	5
XMP	100	105.358	71.2492	50.6738	19.3664	19.8482	8.04764	18.1862		0.0207631	0.0131138		5	5	5	5
	ND; Not determined								Paired two-tailed t-tests were performed to calculate P-values, comparing the data between GT and GOX50.
	*A peak including more than two metabolites								Significant differences (95% confidence) are marked in red.
	**A metabolite which was detedced by more than two peaks
	Metabolite levels that significantly differ between GT and GOX50 are highlighted in dark yellow.
